# Supplementary material for: Detection of Acetaminophen in Groundwater by Laccase-Based Amperometric Biosensors Using MoS2 Modified Carbon Paper Electrodes
Source: Sensors (Basel). 2023 May 10;23(10):4633. doi: 10.3390/s23104633 (PMC10222279; doi:10.3390/s23104633)
Supplement: Supplementary file 1 [file sensors-23-04633-s001.zip]

Archive with 1 entries (1 files):
- sensors-2358757-supplementary.pdf
